# Supplementary material for: Acetylated Globotetraose (Ac-Gb4) Suppresses Triple-Negative Breast Cancer Through FAK/AKT Signaling Pathway
Source: Int J Mol Sci. 2024 Dec 12;25(24):13353. doi: 10.3390/ijms252413353 (PMC11677054; doi:10.3390/ijms252413353)
Supplement: Supplementary file 1 [file ijms-25-13353-s001.zip]

Archive with 1 entries (1 files):
- ijms-3322479-supplementary.pdf
